# Supplementary material for: Lipidomic Assessment of the Inhibitory Effect of Standardized Water Extract of Hydrangea serrata (Thunb.) Ser. Leaves during Adipogenesis
Source: Nutrients. 2024 May 16;16(10):1508. doi: 10.3390/nu16101508 (PMC11124303; doi:10.3390/nu16101508)
Supplement: Supplementary file 1 [file nutrients-16-01508-s001.zip]

Archive with 2 entries (2 files):
- supplementary figures_revised.pdf
- supplementary tables.xlsx
